# Supplementary material for: The Cleavage-Specific Tau 12A12mAb Exerts an Anti-Amyloidogenic Action by Modulating the Endocytic and Bioenergetic Pathways in Alzheimer’s Disease Mouse Model
Source: Int J Mol Sci. 2023 Jun 2;24(11):9683. doi: 10.3390/ijms24119683 (PMC10253571; doi:10.3390/ijms24119683)
Supplement: Supplementary file 1 [file ijms-24-09683-s001.zip]

Archive with 1 entries (1 files):
- ijms-2280072-supplementary.pdf
